# Supplementary material for: Genetic Upregulation of Activated Protein C Mitigates Delayed Effects of Acute Radiation Exposure in the Mouse Plasma
Source: Metabolites. 2024 Apr 24;14(5):245. doi: 10.3390/metabo14050245 (PMC11122730; doi:10.3390/metabo14050245)
Supplement: Supplementary file 1 [file metabolites-14-00245-s001.zip]

Archive with 1 entries (1 files):
- metabolites-2961431-supplementary.pdf
